# Supplementary material for: Associations between Infant Dietary Intakes and Liking for Sweetness and Fattiness Sensations in 8-to-12-Year-Old Children
Source: Nutrients. 2021 Jul 30;13(8):2659. doi: 10.3390/nu13082659 (PMC8399911; doi:10.3390/nu13082659)
Supplement: Supplementary file 1 [file nutrients-13-02659-s001.zip]

Archive with 1 entries (1 files):
- nutrients-1287938-supplementary.pdf
